# Supplementary material for: TNFα-Related Chondrocyte Inflammation Models: A Systematic Review
Source: Int J Mol Sci. 2024 Oct 8;25(19):10805. doi: 10.3390/ijms251910805 (PMC11476358; doi:10.3390/ijms251910805)
Supplement: Supplementary file 1 [file ijms-25-10805-s001.zip]

Archive with 1 entries (1 files):
- ijms-3169231-supplementary.pdf
